# Supplementary material for: Botanical Origin-Dependent Phytochemical Profiles and Pharmaceutical Properties of Medical-Grade Honeys: Transdermal Delivery and Antibacterial Efficacy in a Wound Fluid Model
Source: Molecules. 2026 May 29;31(11):1863. doi: 10.3390/molecules31111863 (PMC13257883; doi:10.3390/molecules31111863)
Supplement: Supplementary file 1 [file molecules-31-01863-s001.zip]

Archive with 1 entries (1 files):
- molecules-4308470-supplementary.pdf
